# Supplementary material for: Selection of Reference Genes for Real-Time Quantitative PCR in Pinus massoniana Post Nematode Inoculation
Source: PLoS One. 2016 Jan 22;11(1):e0147224. doi: 10.1371/journal.pone.0147224 (PMC4723224; doi:10.1371/journal.pone.0147224)
Supplement: S1 Table — (XLSX) [file pone.0147224.s002.xlsx]

## Sheet: Sheet1
#GeneID	COG_class	COG_class_annotation	GO_annotation	KEGG_annotation	Swissprot_annotation	nr_annotation
ABC transporter	[V]	Defense mechanisms	Molecular Function: RNA binding (GO:0003723);; Molecular Function: ATP binding (GO:0005524);; Cellular Component: nucleus (GO:0005634);; Cellular Component: plasma membrane (GO:0005886);; Biological Process: ATP catabolic process (GO:0006200);; Biological Process: vernalization response (GO:0010048);; Biological Process: auxin efflux (GO:0010315);; Molecular Function: auxin efflux transmembrane t…	--	ABC transporter B family member 13 GN=F13K9.5 OS=Arabidopsis thaliana (Mouse-ear cress) PE=3 SV=1	ATP-binding cassette transporter, subfamily B, member 18, group MDR/PGP protein PpABCB18 [Physcomitrella patens subsp. patens]
ACT	[Z]	Cytoskeleton	Molecular Function: structural constituent of cytoskeleton (GO:0005200);; Molecular Function: ATP binding (GO:0005524);; Cellular Component: cell wall (GO:0005618);; Cellular Component: nucleus (GO:0005634);; Cellular Component: mitochondrion (GO:0005739);; Cellular Component: cytoskeleton (GO:0005856);; Cellular Component: plasma membrane (GO:0005886);; Biological Process: gluconeogenesis (GO:00…	--	Actin-3 GN=OSJNBa0096I06.10 OS=Oryza sativa subsp. japonica (Rice) PE=2 SV=1	unknown [Picea sitchensis]
AK	[G]	Carbohydrate transport and metabolism	Molecular Function: adenosine kinase activity (GO:0004001);; Molecular Function: copper ion binding (GO:0005507);; Cellular Component: plasma membrane (GO:0005886);; Biological Process: purine ribonucleoside salvage (GO:0006166);; Biological Process: AMP biosynthetic process (GO:0006167);; Cellular Component: chloroplast (GO:0009507);; Biological Process: phosphorylation (GO:0016310);; Molecular …	K00856|0.0|rcu:RCOM_0262240|adenosine kinase, putative (EC:2.7.1.20)	Adenosine kinase 2 GN=ADK2 OS=Arabidopsis thaliana (Mouse-ear cress) PE=1 SV=1	unknown [Picea sitchensis]
CAC	--	--	Cellular Component: nucleus (GO:0005634);; Cellular Component: cytosol (GO:0005829);; Biological Process: protein targeting to vacuole (GO:0006623);; Biological Process: vesicle-mediated transport (GO:0016192);; Cellular Component: clathrin vesicle coat (GO:0030125);; Cellular Component: clathrin adaptor complex (GO:0030131);;	K12402|1e-157|vvi:100254067|hypothetical protein LOC100254067	--	unknown [Picea sitchensis]
EF	[J]	Translation, ribosomal structure and biogenesis	Molecular Function: GTPase activity (GO:0003924);; Molecular Function: GTP binding (GO:0005525);; Biological Process: GTP catabolic process (GO:0006184);;	K03234|1e-101|zma:100272648|hypothetical protein LOC100272648	Elongation factor 2 OS=Beta vulgaris (Sugar beet) PE=2 SV=1	unknown [Picea sitchensis]
eIF-4	--	--	Molecular Function: nucleic acid binding (GO:0003676);; Molecular Function: ATP binding (GO:0005524);; Molecular Function: ATP-dependent helicase activity (GO:0008026);;	--	Eukaryotic initiation factor 4A OS=Triticum aestivum (Wheat) PE=2 SV=1	unknown [Picea sitchensis]
HSPs	--	--	--	--	Heat shock factor protein HSF24 GN=HSF24 OS=Solanum peruvianum (Peruvian tomato) PE=2 SV=1	hypothetical protein 2_1014_01, partial [Pinus mugo]
Histone3	--	--	Cellular Component: nucleosome (GO:0000786);; Molecular Function: DNA binding (GO:0003677);; Cellular Component: nucleus (GO:0005634);; Biological Process: nucleosome assembly (GO:0006334);; Molecular Function: protein heterodimerization activity (GO:0046982);;	K11252|2e-78|rcu:RCOM_0475410|histone h2b, putative	Histone H2B.7 GN=At3g46030 OS=Arabidopsis thaliana (Mouse-ear cress) PE=1 SV=3	putative histone H4 [Pinus pinaster]
HMGR	[I]	Lipid transport and metabolism	Molecular Function: oxidoreductase activity, acting on the CH-OH group of donors, NAD or NADP as acceptor (GO:0016616);; Biological Process: cellular metabolic process (GO:0044237);; Biological Process: primary metabolic process (GO:0044238);; Biological Process: single-organism metabolic process (GO:0044710);; Molecular Function: coenzyme binding (GO:0050662);; Biological Process: organic substa…	K00021|4e-98|ppp:PHYPADRAFT_173789|hypothetical protein	3-hydroxy-3-methylglutaryl-coenzyme A reductase 1 GN=HMGR1 OS=Hevea brasiliensis (Para rubber tree) PE=2 SV=1	unknown [Picea sitchensis]
U2af	--	--	--	K12849|0.0|vvi:100266508|hypothetical protein LOC100266508	Splicing factor U2af large subunit B GN=U2AF65B OS=Oryza sativa subsp. japonica (Rice) PE=2 SV=2	unknown [Picea sitchensis]
UBC	[O]	Posttranslational modification, protein turnover, chaperones	Molecular Function: acid-amino acid ligase activity (GO:0016881);;	K06689|6e-92|sbi:SORBI_02g019480|hypothetical protein	Ubiquitin-conjugating enzyme E2 30 GN=UBC30 OS=Arabidopsis thaliana (Mouse-ear cress) PE=2 SV=1	unknown [Picea sitchensis]
β-TUB	[Z]	Cytoskeleton	Molecular Function: GTPase activity (GO:0003924);; Molecular Function: structural constituent of cytoskeleton (GO:0005200);; Molecular Function: GTP binding (GO:0005525);; Cellular Component: cytoplasm (GO:0005737);; Cellular Component: microtubule (GO:0005874);; Biological Process: GTP catabolic process (GO:0006184);; Biological Process: microtubule-based process (GO:0007017);; Biological Proces…	K07375|4e-15|osa:4341810|Os06g0671900	Tubulin beta-2 chain GN=TUBB2 OS=Glycine max (Soybean) PE=1 SV=1	hypothetical protein CL192Contig1_03 [Pinus taeda]
